# Supplementary material for: Canine preclinical safety evaluation of a multimodal nanoparticle agent (Nanotrast-CF800) for image-guided cancer surgery
Source: PLoS One. 2024 Jun 13;19(6):e0296913. doi: 10.1371/journal.pone.0296913 (PMC11175465; doi:10.1371/journal.pone.0296913)
Supplement: S1 Table — This is the data for measured anesthesia and lab parameters. (XLSX) [file pone.0296913.s002.xlsx]

## Sheet: ICG
Sample	Group #	Time (Day)	Concentration (ng/mL)
1-P0	1	-1	88
1-P1	1	0	88
1-P2	1	1	406.9
1-P3	1	2	210.26
1-P4	1	3	189.95
1-P5	1	4	122.5
1-P6	1	5	88
1-P7	1	6	88
1-P8	1	7	88
1-P9	1	8	88
1-P10	1	9	88
1-P11	1	10	88
2-P0	1	-1	88
2-P1	1	0	107.74
2-P2	1	1	506.88
2-P3	1	2	341.26
2-P4	1	3	304.97
2-P5	1	4	225.78
2-P6	1	5	97.65
2-P7	1	6	88
2-P8	1	7	88
2-P9	1	8	88
2-P10	1	9	88
2-P11	1	10	88
3-P0	1	-1	88
3-P1	1	0	88
3-P2	1	1	465.26
3-P3	1	2	299.11
3-P4	1	3	254.33
3-P5	1	4	145.93
3-P6	1	5	88
3-P7	1	6	88
3-P8	1	7	88
3-P9	1	8	88
3-P10	1	9	88
3-P11	1	10	88
4-P0	2	-1	88
4-P1	2	0	88
4-P2	2	1	2271.22
4-P3	2	2	1764.01
4-P4	2	3	1641.03
4-P5	2	4	1324.99
4-P6	2	5	1005.06
4-P7	2	6	649.06
4-P8	2	7	353.78
4-P9	2	8	220.78
4-P10	2	9	145.12
5-P0	2	-1	88
5-P1	2	0	88
5-P2	2	1	2051.81
5-P3	2	2	1642.86
5-P4	2	3	1413.52
5-P5	2	4	1037.62
5-P6	2	5	779.97
5-P7	2	6	486.36
5-P8	2	7	285.1
5-P9	2	8	136.66
5-P10	2	9	88
6-P0	2	-1	88
6-P1	2	0	88
6-P2	2	1	2118.16
6-P3	2	2	1756.09
6-P4	2	3	1449.62
6-P5	2	4	1112.29
6-P6	2	5	609.61
6-P7	2	6	280.49
6-P8	2	7	89.69
6-P9	2	8	88
6-P10	2	9	88
Note:
BLOQ: < 88.00 ng/mL

## Sheet: Iohexol
Sample	Group #	Time (Day)	Concentration (ng/mL)
1-P0	1	-1	88
1-P1	1	0	197.97
1-P2	1	1	1405.19
1-P3	1	2	838.21
1-P4	1	3	752.11
1-P5	1	4	474.24
1-P6	1	5	88
1-P7	1	6	88
1-P8	1	7	88
1-P9	1	8	88
1-P10	1	9	88
1-P11	1	10	88
2-P0	1	-1	88
2-P1	1	0	267.59
2-P2	1	1	1815.33
2-P3	1	2	1286.88
2-P4	1	3	1124.61
2-P5	1	4	823.4
2-P6	1	5	381.76
2-P7	1	6	88
2-P8	1	7	88
2-P9	1	8	88
2-P10	1	9	88
2-P11	1	10	88
3-P0	1	-1	88
3-P1	1	0	221.42
3-P2	1	1	1569.66
3-P3	1	2	1058.41
3-P4	1	3	861.76
3-P5	1	4	533.93
3-P6	1	5	164.76
3-P7	1	6	88
3-P8	1	7	88
3-P9	1	8	88
3-P10	1	9	88
3-P11	1	10	88
4-P0	2	-1	88
4-P1	2	0	209.89
4-P2	2	1	7567.79
4-P3	2	2	6488.98
4-P4	2	3	5776.79
4-P5	2	4	4814.58
4-P6	2	5	3757.76
4-P7	2	6	2548.24
4-P8	2	7	1341.78
4-P9	2	8	919.82
4-P10	2	9	600.65
5-P0	2	-1	88
5-P1	2	0	221.72
5-P2	2	1	7244.79
5-P3	2	2	5956.04
5-P4	2	3	5242.72
5-P5	2	4	3836.09
5-P6	2	5	2868.51
5-P7	2	6	1912.41
5-P8	2	7	1186.07
5-P9	2	8	541.04
5-P10	2	9	285.24
6-P0	2	-1	88
6-P1	2	0	170.45
6-P2	2	1	7369.53
6-P3	2	2	5946.42
6-P4	2	3	4871.83
6-P5	2	4	3904.07
6-P6	2	5	2589.32
6-P7	2	6	1091.57
6-P8	2	7	347.58
6-P9	2	8	88
6-P10	2	9	88
Note:
BLOQ: < 88.00 ng/mL

## Sheet: Histamine
Sample ID	Group #	Time from Injection (min)	Mean Concentration (nMol/L)	ng/mL (correct conversion)	Mean Concentration (ng/mL)	MAP (mmHg)	CO (L/min)		Mean Histamine Concentration (ng/mL) - Group 1
1-BL	1	0	5.92	0.657778	2.37	64	0.958		1.01586	2.18442
1-H0	1	15	3.85	0.427778	1.54	72	1.09
1-H1	1	30	86.73	9.63667	34.69	98	1.12		Mean Histamine Concentration (ng/mL) - Group 2
1-H2	1	45	2.71	0.301111	1.08	70	0.878		1.74823	3.02649	0.685556
1-H3	1	60	3.24	0.36	1.3
1-H4	1	75	2.49	0.276667	1
2-BL	1	0	4.28	0.475556	1.71	62	1.27
2-H0	1	15	4.03	0.447778	1.61	58	1.02
2-H1	1	30	4.6	0.511111	1.84	50	0.938		Mean Histamine Concentration - 30 minutes
2-H2	1	45	3.53	0.392222	1.41	51	0.922		6.895	total
2-H3	1	60	2.42	0.268889	0.97				4.02593	group 1
2-H4	1	75	3.85	0.427778	1.54				9.76407	group 2
3-BL	1	0	6.6	0.733333	2.64	93	0.997
3-H0	1	15	4.43	0.492222	1.77	63	0.884		Histamine	Calculated		SAS
3-H1	1	30	17.37	1.93	6.95	72	0.827		Minutes	Group 1	Group 2	Group 1	Group 2	Overall
3-H2	1	45	3.59	0.398889	1.44	74	0.853		0	0.622222	1.04222	0.61	0.87	0.74
3-H3	1	60	2.01	0.223333	0.8				15	0.455926	0.846667	0.45	0.78	0.615
3-H4	1	75	2.92	0.324444	1.17				30	4.02593	9.76407	2.12	9.42	5.77
4-BL	2	0	4.47	0.496667	1.79	61	1.47		45	0.364074	0.815926	0.36	0.72	0.54
4-H0	2	15	4.13	0.458889	1.65	61	0.927		60	0.284074	0.664444	0.28	0.57	0.425
4-H1	2	30	95.52	10.6133	38.2	50	0.623		75	0.342963	0.657778	0.33	0.62	0.475
4-H2	2	45	4.13	0.458889	1.65	55	0.707		90		0.667037		0.63	0.63
4-H3	2	60	2.61	0.29	1.04	54	0.614		105		0.531852		0.51	0.51
4-H4	2	75	4.07	0.452222	1.63	56	0.792		120		0.744074		0.72	0.72
4-H5	2	90	5.69	0.632222	2.28
4-H6	2	105	4.02	0.446667	1.61				CO
4-H7	2	120	7.39	0.821111	2.96				Minutes	Group 1	Group 2	Overall
5-BL	2	0	17.5	1.94444	7	82	1.45		0	1.075	1.29867	1.18683
5-H0	2	15	7.91	0.878889	3.16	75	1.23		15	0.998	1.07233	1.03517
5-H1	2	30	110.21	12.2456	44.08	69	1.24		30	0.961667	1.03767	0.999667
5-H2	2	45	12.5	1.38889	5	65	1.52		45	0.884333	1.03633	0.960333
5-H3	2	60	9.98	1.10889	3.99	73	1.79		60		1.11267	1.11
5-H4	2	75	8.83	0.981111	3.53	111	1.13		75		1.024	1.02
5-H5	2	90	8.51	0.945556	3.41				90
5-H6	2	105	6.77	0.752222	2.71				105
5-H7	2	120	8.04	0.893333	3.21				120
6-BL	2	0	6.17	0.685556	2.47	67	0.976
6-H0	2	15	10.82	1.20222	4.33	60	1.06
6-H1	2	30	57.9	6.43333	23.16	62	1.25		MAP
6-H2	2	45	5.4	0.6	2.16	63	0.882		Minutes	Group 1	Group 2	Overall
6-H3	2	60	5.35	0.594444	2.14	60	0.934		0	73	70	71.5
6-H4	2	75	4.86	0.54	1.94	61	1.15		15	64.3333	65.3333	64.8333
6-H5	2	90	3.81	0.423333	1.52				30	73.3333	60.3333	66.8333
6-H6	2	105	3.57	0.396667	1.43				45	62.75	61	61.875
6-H7	2	120	4.66	0.517778	1.86				60		62.3333	62.3333
									75		76	76
									90
									105
									120
