# Supplementary material for: Canine preclinical safety evaluation of a multimodal nanoparticle agent (Nanotrast-CF800) for image-guided cancer surgery
Source: PLoS One. 2024 Jun 13;19(6):e0296913. doi: 10.1371/journal.pone.0296913 (PMC11175465; doi:10.1371/journal.pone.0296913)
Supplement: S2 Table — This is the data for measured anesthesia and lab parameters. (XLSX) [file pone.0296913.s003.xlsx]

## Sheet: Anesthesia Parameters
ID	Group	Time (min)	HR	Temp	SAP	DAP	MAP	CO
1	1	0	80	35.9	107	49	64	0.958
1	1	5	73	34.9	99	50	64	0
1	1	10	72	35.3	106	52	67	0
1	1	15	71	35.1	90	62	72	1.09
1	1	20	70	35	124	54	64	0
1	1	25	66	34	96	55	68	0
1	1	30	83	34.5	100	60	98	1.12
1	1	35	93	34.5	121	85	80	0
1	1	40	70	34.6	103	56	72	0
1	1	45	69	34.6	100	56	70	0.878
1	1	50	71	34.7	124	60	78	0
1	1	55	72	34.7	117	58	76	0
2	1	0	87	36.8	84	51	62	1.27
2	1	5	90	34.7	80	44	56	0		79.4
2	1	10	67	35.1	66	35	45	0		53.8
2	1	15	80	35.1	84	47	58	1.02
2	1	20	79	35.1	89	46	57	0
2	1	25	75	35	80	44	53	0
2	1	30	77	34.9	78	39	50	0.938
2	1	35	79	34.9	78	43	53	0
2	1	40	79	34.9	78	43	53	0
2	1	45	111	35.2	77	41	51	0.922
3	1	0	90	37.2	137	73	93	0.997
3	1	5	63	35.5	108	49	63	0
3	1	10	66	36.7	106	50	64	0
3	1	15	68	36.7	103	50	63	0.884
3	1	20	69	36.7	107	51	65	0
3	1	25	64	36.8	106	53	69	0
3	1	30	66	36.8	114	56	72	0.827
3	1	35	63	36.8	115	57	72	0
3	1	40	64	36.7	119	59	74	0
3	1	45	63	36.8	107	59	74	0.853
4	2	0	109	35.8	80	51	61	1.47
4	2	5	94	35.6	82	48	59	0
4	2	10	113	35.4	99	63	75	0
4	2	15	107	35.2	85	50	61	0.927
4	2	20	82	35.1	87	46	58	0
4	2	25	71	35.1	90	47	60	0
4	2	30	56	35.1	81	39	50	0.623
4	2	35	58	35.1	84	40	53	0
4	2	40	55	35	90	41	56	0
4	2	45	54	35	88	42	55	0.707
4	2	50	52	35	90	41	54	0
4	2	55	55	35.1	91	41	55	0
4	2	60	55	35.1	91	41	54	0.614
4	2	65	57	35.2	91	44	57	0
4	2	70	55	35.4	90	42	56	0
4	2	75	58	35.4	92	43	56	0.792
4	2	80	60	35.4	95	42	57	0
5	2	0	91	37.1	107	70	82	1.45
5	2	5	80	35.6	114	59	73	0
5	2	10	79	36.2	111	57	71	0
5	2	15	77	36	113	60	75	1.23
5	2	20	81	35.7	114	59	72	0
5	2	25	90	35.6	114	62	75	0
5	2	30	73	35.6	108	55	69	1.24
5	2	35	67	35.5	104	48	61	0
5	2	40	73	35.5	110	55	62	0
5	2	45	75	35.5	105	51	65	1.52
5	2	50	76	35.4	108	53	66	0
5	2	55	74	35.5	110	54	69	0
5	2	60	78	35.5	112	58	73	1.79
5	2	65	80	35.5	109	78	92	0
5	2	70	92	35.5	157	99	96	0
5	2	75	102	35.6	163	90	111	1.13
5	2	80	92	35.6	125	84	100	0
6	2	0	113	36.5	96	53	67	0.976
6	2	5	96	36.1	89	48	60	0
6	2	10	96	36	89	47	60	0
6	2	15	94	36	94	47	60	1.06
6	2	20	95	36	95	46	61	0
6	2	25	90	36	90	48	62	0
6	2	30	87	36	99	47	62	1.25
6	2	35	93	36	95	46	60	0
6	2	40	92	36	100	47	60	0
6	2	45	101	36	100	55	63	0.882
6	2	50	100	36	96	46	60	0
6	2	55	96	36	90	46	59	0
6	2	60	94	36	92	47	60	0.934
6	2	65	91	36	78	54	68	0
6	2	70	91	35.9	94	48	62	0
6	2	75	87	35.9	83	49	61	1.15
6	2	80	99	35.8	96	47	61	0

## Sheet: Labwork
ID	Group	Day	WBC	RBC	Hb	HCT	MCV	MCHC	RDW	PLT	MPV	TS	SegNeut	Lymph	Mono	Eos	Ca	Phos	Mag	Na	K	Cl	AG	TP	Alb	Glob	Urea	Creat	Glu	Cholest	Tbili	ALP	SALP	GGT	ALT	CK	Amylase	Lipase	USG	pH
1	1	-1	8.1	8.4	201	0.6	71	337	13.1	406	10.2	67	5.35	2.11	0.32	0.32	2.54	0.99	1	152	4.6	111	29	60	41	19	4.7	44	7.5	4.03	1	64	27	2	30	281	384	88	1.037	6
1	1	2	6.8	6.7	166	0.49	73	338	12.1	172	8.4	72	6.25	1.76	0.35	0.35	2.2	1.28	0.8	148	5	109	26	55	36	19	6	62	5.3	4.47	1	78	31	0	20	197	429	87	0	0
1	1	7	5.4	6.4	154	0.48	75	322	11.3	167	8.5	66	2.21	2.38	0.22	0.32	2.37	1.36	0.8	147	4.9	114	20	52	33	19	4.2	30	5.4	3.48	1	76	31	0	17	151	505	72	1.036	5.5
2	1	-1	6.4	7.6	177	0.52	69	338	12.1	310	11.8	0.37	4.22	1.22	0.51	0.45	2.62	1.12	0.9	150	4.3	112	26	62	40	22	4.7	55	3.9	3.53	2	33	4	4	42	393	429	37	1.043	5.5
2	1	2	10.2	6.2	143	0.43	70	332	12.4	153	11.1	69	7.55	1.43	0.1	0.2	2.24	1.12	0.8	147	4.9	110	24	57	36	21	5.9	59	4.7	3.92	1	26	0	0	42	342	568	33	0	0
2	1	7	4.4	6.5	151	0.46	71	329	11.1	137	10	65	2.51	1.14	0.04	0.62	2.47	1.25	0.7	14	4.7	115	22	56	35	21	4.3	44	6.2	3.21	1	36	4	2	32	123	610	28	1.052	7
3	1	-1	8.2	7.7	179	0.53	69	337	12.6	314	9.8	72	5.66	1.97	0.57	0	2.6	1.4	0.9	151	4.5	114	25	60	39	21	4.5	42	3.3	5.46	2	61	19	0	33	583	303	51	0	0
3	1	2	7.7	7.1	167	0.49	69	344	13.1	166	8.8	72	4.85	2.54	0.23	0.08	2.24	1.12	0.8	147	4.9	110	24	57	36	21	5.9	59	4.7	3.92	1	26	0	0	42	342	568	33	0	0
3	1	7	5.9	6.7	156	0.48	72	326	11.6	202	8.2	65	3.72	1.71	0.12	0.18	2.31	1.46	0.8	147	4.7	114	22	51	33	18	4.3	42	6	4.64	1	65	23	1	26	116	378	38	1.02	5.5
4	2	-1	7.4	8.1	179	0.53	66	336	11.7	331	11.8	63	3.77	2.59	0.52	0.44	2.53	1.17	0.8	147	4.5	109	25	57	35	22	6.3	83	3	4.66	0	65	0	7	20	187	489	43	0	0
4	2	2	9	6.2	142	0.41	66	345	12.4	210	9	77	5.31	3.42	0.27	0	1.97	1.35	0.7	146	4.7	105	24	55	32	23	5.5	382	3.7	10.84	4	118	7	0	23	462	622	44	0	0
4	2	7	7.2	6.4	141	0.45	70	318	11.6	203	8.6	68	4.61	2.09	0.43	0	2.45	1.18	0.7	147	4.6	114	20	53	32	21	5.7	92	5.9	6.15	1	79	3	0	21	256	619	35	1.048	5
5	2	-1	4.5	8.6	207	0.59	69	351	11.9	354	12.5	72	3.06	1.08	0.32	0.05	2.52	1.25	0.9	148	4.8	111	25	59	36	23	5.2	59	2.5	3.98	1	24	0	3	26	276	467	115	1.043	7.5
5	2	2	6.6	7.4	175	0.47	64	370	11.8	203	8.6	80	5.21	1.12	0.13	0.07	2.03	1.59	0.8	145	4.9	102	24	61	35	26	5.8	319	5.9	10.84	3	46	0	27	32	367	620	163	0	0
5	2	7	5.3	7.5	180	0.54	72	332	10.9	219	8.8	70	3.55	1.33	0.27	0.16	2.48	1.51	0.7	147	4.8	112	22	57	35	22	4.8	45	5.7	4.89	1	39	4	3	24	131	515	83	1.047	7
6	2	-1	8.6	8.7	199	0.57	66	346	12.7	243	10.4	57	5.93	1.98	0.34	0.34	2.39	1.31	0.9	147	4.6	111	26	57	33	24	5.3	83	1.2	3.2	1	22	0	0	34	556	754	37	1.046	5.5
6	2	2	3.6	5.5	128	0.38	69	340	13	15	19.3	72	2.56	0.9	0.11	0.04	2.1	1.44	0.9	150	4.8	115	22	48	28	20	4.5	363	4.3	10.36	2	41	4	0	28	732	845	31	0	0
6	2	7	10.2	6.7	155	0.48	71	325	12.4	224	9.4	61	7.55	1.84	0.41	0.41	2.2	1.28	0.8	145	4.8	113	19	45	26	19	4	68	5.4	4.82	1	31	0	0	26	290	896	26	1.038	6.5
	1	-1	7.56667	7.9						343.333																		47				52.6667		2	35
	1	2	8.23333	6.66667						163.667																		60				43.3333		0	34.6667
	1	7	5.23333	6.53333						168.667																		38.6667				59		1	25
	2	-1	6.83333	8.06667						309.333																		75				37		3.33333	26.6667
	2	2	6.4	6.36667						142.667																		354.667				68.3333		9	27.6667
	2	7	7.56667	6.86667						215.333																		68.3333				49.6667		1	23.6667
